# Supplementary material for: FAIM2 Promotes Non-Small Cell Lung Cancer Cell Growth and Bone Metastasis by Activating the Wnt/β-Catenin Pathway
Source: Front Oncol. 2021 Sep 9;11:690142. doi: 10.3389/fonc.2021.690142 (PMC8459617; doi:10.3389/fonc.2021.690142)
Supplement: Supplementary file 3 [file Table_1.xlsx]

## Sheet: Sheet1
Number	Age	Gender	Tumor size	Tumor grade	Lymph node metastasis	Bone metastasis	T stage
1	58	F	≤3	Ⅰ	Negative	Negative	T1
2	62	M	≤3	Ⅰ	Negative	Negative	T1
3	47	F	≤3	Ⅱ	Negative	Negative	T1
4	74	F	≤3	Ⅲ	Positive	Negative	T2
5	73	F	3-7	Ⅲ	Negative	Positive	T2
6	59	M	3-7	Ⅰ	Negative	Positive	T1
7	48	M	3-7	Ⅲ	Negative	Positive	T1
8	53	F	＞7	Ⅲ	Positive	Positive	T3
9	57	F	＞7	Ⅰ	Positive	Positive	T3
10	62	M	＞7	Ⅲ	Positive	Positive	T1
11	60	M	＞7	Ⅲ	Positive	Negative	T1
12	79	F	≤3	Ⅰ	Negative	Negative	T1
13	74	F	≤3	Ⅰ	Negative	Negative	T1
14	73	M	3-7	Ⅲ	Positive	Positive	T2
15	54	M	3-7	Ⅲ	Positive	Positive	T2
16	59	F	3-7	Ⅱ	Positive	Positive	T2
17	68	M	＞7	Ⅰ	Positive	Positive	T3
18	53	F	≤3	Ⅰ	Positive	Negative	T1
19	59	F	3-7	Ⅱ	Positive	Positive	T1
20	48	M	3-7	Ⅱ	Positive	Positive	T1
21	65	M	＞7	Ⅱ	Negative	Negative	T1
22	62	F	≤3	Ⅱ	Positive	Negative	T3
23	68	F	≤3	Ⅲ	Negative	Negative	T2
24	64	F	≤3	Ⅱ	Negative	Negative	T2
25	60	F	3-7	Ⅲ	Negative	Positive	T2
26	61	F	3-7	Ⅰ	Positive	Negative	T3
27	72	F	＞7	Ⅱ	Positive	Positive	T3
28	76	M	＞7	Ⅱ	Positive	Positive	T3
29	49	F	＞7	Ⅲ	Positive	Positive	T3
30	48	M	＞7	Ⅲ	Negative	Positive	T1
31	56	M	3-7	Ⅰ	Negative	Negative	T1
32	56	F	3-7	Ⅰ	Negative	Negative	T1
33	57	F	≤3	Ⅰ	Negative	Negative	T3
34	57	M	≤3	Ⅱ	Positive	Negative	T3
35	53	F	≤3	Ⅱ	Positive	Positive	T1
36	53	F	＞7	Ⅱ	Positive	Positive	T1
37	59	M	＞7	Ⅲ	Positive	Positive	T1
38	68	M	3-7	Ⅲ	Negative	Positive	T1
39	52	M	3-7	Ⅱ	Positive	Positive	T1
40	57	M	＞7	Ⅲ	Positive	Positive	T3
41	56	M	＞7	Ⅲ	Positive	Negative	T3
42	58	M	＞7	Ⅰ	Negative	Positive	T3
43	62	M	3-7	Ⅰ	Negative	Negative	T2
44	57	M	3-7	Ⅰ	Negative	Negative	T2
45	63	F	＞7	Ⅱ	Negative	Negative	T1
46	68	F	＞7	Ⅱ	Positive	Positive	T1
47	69	F	3-7	Ⅲ	Positive	Negative	T1
48	71	F	3-7	Ⅰ	Positive	Negative	T1
49	76	F	≤3	Ⅰ	Negative	Negative	T1
50	74	M	≤3	Ⅰ	Negative	Negative	T1
51	59	F	≤3	Ⅱ	Negative	Positive	T3
52	80	M	＞7	Ⅲ	Positive	Positive	T3
53	69	M	＞7	Ⅲ	Positive	Positive	T3
54	63	F	＞7	Ⅲ	Positive	Positive	T2
55	57	F	3-7	Ⅰ	Positive	Positive	T2
56	54	F	3-7	Ⅱ	Positive	Positive	T2
57	59	M	＞7	Ⅲ	Positive	Positive	T3
58	72	M	＞7	Ⅲ	Negative	Negative	T1
59	63	M	3-7	Ⅱ	Negative	Negative	T1
60	69	M	3-7	Ⅰ	Negative	Negative	T1
61	64	M	＞7	Ⅰ	Negative	Negative	T1
62	68	F	≤3	Ⅱ	Negative	Positive	T2
63	63	F	≤3	Ⅱ	Negative	Negative	T2
64	61	F	≤3	Ⅱ	Negative	Negative	T2
65	68	F	＞7	Ⅲ	Positive	Negative	T3
66	64	F	3-7	Ⅱ	Positive	Positive	T3
67	59	F	＞7	Ⅲ	Positive	Positive	T3
68	57	F	＞7	Ⅲ	Positive	Positive	T1
69	52	M	＞7	Ⅲ	Positive	Positive	T1
70	54	M	3-7	Ⅰ	Negative	Positive	T3
71	49	M	3-7	Ⅰ	Positive	Positive	T3
72	47	M	＞7	Ⅰ	Negative	Negative	T3
73	49	M	＞7	Ⅱ	Positive	Negative	T3
74	52	M	＞7	Ⅱ	Positive	Negative	T3
75	57	M	3-7	Ⅱ	Negative	Negative	T1
76	56	F	3-7	Ⅱ	Negative	Negative	T1
77	58	F	≤3	Ⅱ	Negative	Negative	T3
78	56	F	≤3	Ⅰ	Positive	Negative	T3
79	74	F	≤3	Ⅰ	Positive	Positive	T3
80	59	F	＞7	Ⅱ	Negative	Positive	T2
81	68	M	3-7	Ⅰ	Negative	Positive	T2
82	69	M	3-7	Ⅰ	Negative	Positive	T2
83	74	M	＞7	Ⅰ	Positive	Positive	T3
84	53	F	＞7	Ⅲ	Positive	Positive	T3
